# Supplementary material for: MAPK Inhibition Requires Active RAC1 Signaling to Effectively Improve Iodide Uptake by Thyroid Follicular Cells
Source: Cancers (Basel). 2021 Nov 22;13(22):5861. doi: 10.3390/cancers13225861 (PMC8616057; doi:10.3390/cancers13225861)
Supplement: Supplementary file 1 [file cancers-13-05861-s001.zip]

Archive with 1 entries (1 files):
- cancers-1477593-supplementary.pdf
